# Supplementary material for: IPA-3: An Inhibitor of Diadenylate Cyclase of Streptococcus suis with Potent Antimicrobial Activity
Source: Antibiotics (Basel). 2022 Mar 21;11(3):418. doi: 10.3390/antibiotics11030418 (PMC8944544; doi:10.3390/antibiotics11030418)
Supplement: Supplementary file 1 [file antibiotics-11-00418-s001.zip]

Archive with 2 entries (2 files):
- antibiotics-1622071-supple.pdf
- Supplementary Table S3.xlsx
